# Supplementary material for: Context-dependent ciliary regulation of hedgehog pathway repression in tissue morphogenesis
Source: PLoS Genet. 2023 Nov 9;19(11):e1011028. doi: 10.1371/journal.pgen.1011028 (PMC10662714; doi:10.1371/journal.pgen.1011028)
Supplement: S1 Data — All numerical data in figures and supplemental figures are provided in this spreadsheet. (XLSX) [file pgen.1011028.s006.xlsx]

## Sheet: Fig2
Thoracic FoxA2-Ankmy2 mutants		WT	Ankmy2 ko	Gli3R	Ankmy2 ko; Gli3R	Gli2 ko	Ankmy2 ko; Gli2 ko
		11.7021	100	11.8682	9.1502	13.2001	13.3455
		13.0204	100	12.0402	12.1175	16.1481	12.4314
		10.1018	100	13.0543	77.0804
		10.4228	100	10.9605	82.4191
		19.5545	100		35.1274
		17.9678	100		23.2295
Thoracic Nkx2.2-Ankmy2 mutants		WT	Ankmy2 ko	Gli3R	Ankmy2 ko; Gli3R	Gli2 ko	Ankmy2 ko; Gli2 ko
		12.7853	100	14.6342	18.3897	9.58764	13.1465
		13.8509	100	12.0844	21.6635	12.9433	14.1163
		11.5217	100	14.604	21.8368		12.462
		11.1111	100	13.3664	20.5378		12.9685
		24.1546			78.8674
		23.1693			67.9195
					83.5407
					74.9654
Thoracic Nkx6.1-Ankmy2 mutants		WT	Ankmy2 ko	Gli3R	Ankmy2 ko; Gli3R	Gli2 ko	Ankmy2 ko; Gli2 ko
		33.2447	100	34.1001	62.8867	39.7314	87.4016
		30.8237	100	32.6656	64.9471	47.1668	77.4368
		42.8036	100	32.3113	88.7481
		41.6772	100	33.9622	86.111
			100		78.94
			100		76.3585
Lumbar FoxA2-Ankmy2 mutants		WT	Ankmy2 ko	Gli3R	Ankmy2 ko; Gli3R	Gli2 ko	Ankmy2 ko; Gli2 ko
		11.1873	100	8.97259	18.7321	0	5.78804
		12.173	100	8.99861	12.7921	0	9.59239
		16.2394	100	8.99837	12.7358
		17.6891	95.8334	12.4412	16.5096
			100		18.5879
			100		12.3918
Lumbar Nkx2.2-Ankmy2 mutants		WT	Ankmy2 ko	Gli3R	Ankmy2 ko; Gli3R	Gli2 ko	Ankmy2 ko; Gli2 ko
		11.3017	100	9.36164	16.0305	0	12.091
		10.6002	100	12.624	13.0952	0	18.6343
		11.8128	100	10.2819	8.49468	0	12.4649
		11.4413	100	12.6036	11.976	0	9.80395
		16.7785			17.76
		16.5017			18.88
					12.8078
					17.0773
Lumbar Nkx6.1-Ankmy2 mutants		WT	Ankmy2 ko	Gli3R	Ankmy2 ko; Gli3R	Gli2 ko	Ankmy2 ko; Gli2 ko
		34.8173	100	32.4168	75.1931	58.7553	64.1304
		33.6747	100	36.3571	74.3583	64.6695	69.212
		43.583	100	31.5152	71.2689
		45.3918	100	32.1212	60.016
			100		69.327
			100		67.1362

## Sheet: Fig3
Thoracic FoxA2-Gpr161 mutants		WT	Gpr161 ko	Gli3R	Gpr161 ko; Gli3R	Gli2 ko	Gpr161 ko; Gli2 ko
		14.169	100	12.0642	14.7429	14.9796	15.933
		14.714	100	13.2709	17.1429	9.30362	19.4969
		14.6924	100	13.2322	26.3976	11.5264	9.60238
		19.7143	100	15.9833	31.25	6.44358	6.6084
		13.9224			31.4857
		16.332			22.2278
Thoracic Nkx2.2-Gpr161 mutants		WT	Gpr161 ko	Gli3R	Gpr161 ko; Gli3R	Gli2 ko	Gpr161 ko; Gli2 ko
		16.1184	83.4836	15.1482	22.515	16.2421	5.3794
		15.7895	93.8417	12.404	35.4799	14.8677	9.02971
		15.4162	90.5865	0	42.7491	16.6246	12.788
		16.9169	84.2594	0	34.4262	11.8748	11.3306
					43.2895
					51.7285
Thoracic Nkx6.1-Gpr161 mutants		WT	Gpr161 ko	Gli3R	Gpr161 ko; Gli3R	Gli2 ko	Gpr161 ko; Gli2 ko
		35.3268	100	29.1457	61.3611	35.3583	49.2424
		41.0293	100	34.9245	63.3928	31.7758	44.5454
		32.6449	100	36.0606	71.9543	34.3522	48.1629
		33.9927	100	34.6475	77.1573	23.9511	48.5874
		38.4106		21.3764	51.2259
		40.1324		29.512	64.0955
Lumbar FoxA2-Gpr161 mutants		WT	Gpr161 ko	Gli3R	Gpr161 ko; Gli3R	Gli2 ko	Gpr161 ko; Gli2 ko
		14.76	42.7944	8.36933	10.7096	0	0
		21.2178	27.5923	10.3895	10.5806	0	0
		15.5173	40.8811	14.1632	13.3235	1.71348	0
		15.8298	20.9692	13.0915	14.3484	4.59115	0
		15.1163		12.1684	7.24995
		18.6046		13.8314	2.83389
Lumbar Nkx2.2-Gpr161 mutants		WT	Gpr161 ko	Gli3R	Gpr161 ko; Gli3R	Gli2 ko	Gpr161 ko; Gli2 ko
		19.0372	80.0687	0	13.0989	0	0
		16.0169	89.1986	0	9.94533	0	0
		14.391	78.4925	0	17.024	0	0
		20.3876	71.1397	0	14.4145	0	0
					10.4434
					14.5922
Lumbar Nkx6.1-Gpr161 mutants		WT	Gpr161 ko	Gli3R	Gpr161 ko; Gli3R	Gli2 ko	Gpr161 ko; Gli2 ko
		38.3665	100	33.1343	39.0833	38.3399	45.4771
		44.5393	100	34.9415	38.2389	32.1476	48.731
		36.7337	86.8838	35.5426	47	53.3573	48.2612
		33.2779	91.7254	34.4012	51.8571	62.7364	50.77
		41.7637		31.9813	75.378
		44.5924		31.4785	76.2387

## Sheet: Fig4
	Humerus									Radius									Ulna
WT	0.59	0.61	0.56	0.7	0.65	0.59	0.53	0.55		0.66	0.82	0.68	0.76	0.67	0.67	0.64	0.51		0.63	0.7	0.68	0.71	0.68	0.68	0.72	0.56
Prx1-Cre; Gpr161f/f	0	0	0	0	0	0				0	0	0	0	0	0				0	0	0	0	0	0
Prx1-Cre; Ift88f/f	0.59	0.44	0.42	0.66						0.49	0.45	0.45	0.55						0.56	0.37	0.38	0.64
Prx1-Cre; Gpr161f/f; Ift88f/f	0.41	0.32	0.4	0.41	0.44	0.29	0.17	0.38	0.4	0.65	0.47	0.46	0.47	0.47	0.48	0.63	0.54	0.55	0.43	0.36	0.3	0.3	0.3	0.41	0.55	0.28	0.4
Gli2ko/ko	0.58	0.51	0.55	0.51						0.61	0.6	0.56	0.54						0.63	0.64	0.65	0.63
Prx1-Cre; Gpr161f/f; Gli2ko/ko	0	0	0	0	0	0				0.58	0.36	0.69	0.64	0.32	0.59				0.62	0.54	0.57	0.59	0.46	0.72
Prx1-Cre; Gli3Rf/+	0.65	0.6	0.64	0.67	0.57	0.51				0.53	0.48	0.56	0.58	0.54	0.6				0.53	0.6	0.59	0.56	0.51	0.63
Prx1-Cre; Gpr161f/f; Gli3Rf/+	0.74	0.54	0.5	0.37	0.46	0.34	0.48	0.29		0.24	0.3	0.46	0.39	0.39	0.4	0.42	0.38		0.35	0.32	0.34	0.47	0.34	0.31	0.3	0.2
Prx1-Cre; Gpr161f/+; Gli3f/f	0.54	0.53								0.67	0.67								0.65	0.61
Prx1-Cre; Gpr161f/f; Gli3f/f	0	0.3	0.43	0.28	0	0.55				0	0	0	0	0	0				0	0	0.2	0	0	0

## Sheet: Fig6
	Humerus									Radius									Ulna
WT	0.59	0.61	0.56	0.7	0.65	0.59	0.53	0.55		0.66	0.82	0.68	0.76	0.67	0.67	0.64	0.51		0.63	0.7	0.68	0.71	0.68	0.68	0.72	0.56
Prx1-Cre; Gpr161f/+; Smof/f	0.76	0.73	0.68							1	0.72	0.5							1	0.67	0.56
Prx1-Cre; SmoM2f/+	0	0	0	0	0	0				0.33	0.22	0.4	0.06	0.47	0.18				0	0.28	0	0.27	0	0.16
Prx1-Cre; Gpr161f/f	0	0	0	0	0	0				0	0	0	0	0	0				0	0	0	0	0	0
Prx1-Cre; Gpr161f/f; Smof/f	0	0								0.27	0.27								0.26	0.29

## Sheet: Fig7
	Humerus									Radius									Ulna
WT	0.59	0.61	0.56	0.7	0.65	0.59	0.53	0.55		0.66	0.82	0.68	0.76	0.67	0.67	0.64	0.51		0.63	0.7	0.68	0.71	0.68	0.68	0.72	0.56
Prx1-Cre; Gpr161f/f	0	0	0	0	0	0				0	0	0	0	0	0				0	0	0	0	0	0
Prx1-Cre; Gpr161f/mut1	0.24	0.06	0.1	0.2	0.26	0				0.57	0.76	0.59	0.64	0.58	0.54				0.54	0.78	0.48	0.55	0.59	0.61

## Sheet: S2Fig
Humerus
	total length									mineralized bone only
WT	3.28	2.55	3	2.56	2.65	4.4	4.2	4.7		1.92	1.55	1.68	1.79	1.73	2.6	2.23	2.6
Prx1-Cre; Gpr161f/f	0.53	0.55	0.44	0.56	0.31	0.61				0	0	0	0	0	0
Prx1-Cre; Ift88f/f	2.03	2.55	2.5	2.9						1.19	1.13	1.05	1.9
Prx1-Cre; Gpr161f/f; Ift88f/f	0.92	1.33	1.23	1.06	1.08	1.31	1.38	1.49	1.41	0.38	0.42	0.49	0.43	0.48	0.38	0.23	0.56	0.57
Gli2ko/ko	3.38	3.15	3.35	3.75						1.97	1.6	1.85	1.91
Prx1-Cre; Gpr161f/f; Gli2ko/ko	1.5	1.42	1.63	1.75	1.44	1.56				0	0	0	0	0	0
Prx1-Cre; Gli3Rf/+	2.96	3.6	3.38	3.08	2.85	3.02				1.92	2.16	2.18	2.06	1.63	1.53
Prx1-Cre; Gpr161f/f; Gli3Rf/+	2.58	2.52	2	1.88	2	1.82	1.79	1.88		1.92	1.35	1	0.69	0.91	0.61	0.86	0.54
Prx1-Cre; Gpr161f/+; Gli3f/f	3.5	3.6								1.9	1.9
Prx1-Cre; Gpr161f/f; Gli3f/f	0.42	0.83	1.23	1.59	1.11	1.61				0	0.25	0.53	0.44	0	0.89
Radius
	total length									mineralized bone only
WT	2.56	1.9	2.13	2.02	2.19	3.3	3.6	4.7		1.68	1.55	1.45	1.53	1.46	2.2	2.3	2.4
Prx1-Cre; Gpr161f/f	1.22	1.05	1.16	1.19	1.56	1.22				0	0	0	0	0	0
Prx1-Cre; Ift88f/f	1.53		1.18	1.23	1.1					0.75		0.53	0.55	0.6
Prx1-Cre; Gpr161f/f; Ift88f/f	1.31	1.17	1.16	1.02	0.98	1.62	1.23	1.03	0.92	0.85	0.55	0.53	0.48	0.46	0.77	0.77	0.56	0.51
Gli2ko/ko	2.41	2.6	2.7	2.5						1.47	1.55	1.5	1.34
Prx1-Cre; Gpr161f/f; Gli2ko/ko	2.65	2.24	2.38	2.93	2.5	2.44				1.55	0.8	1.65	1.88	0.81	1.44
Prx1-Cre; Gli3Rf/+	2.88	3.28	2.34	2.31	1.46	1.16				1.52	1.56	1.32	1.35	0.79	0.7
Prx1-Cre; Gpr161f/f; Gli3Rf/+	1.54	1.66	1.63	1.63	1.58	1.52	1.52	1.43		0.37	0.49	0.75	0.63	0.61	0.61	0.64	0.54
Prx1-Cre; Gpr161f/+; Gli3f/f	2.75	2.9								1.85	1.95
Prx1-Cre; Gpr161f/f; Gli3f/f	1.2	1.38	0.88	1.24	1.56	1.43				0	0	0	0	0	0
Ulna
	total length									mineralized bone only
WT	3.2	2.5	2.8	2.47	2.62	4.1	3.9	3.4		2	1.75	1.9	1.76	1.78	2.8	2.8	1.9
Prx1-Cre; Gpr161f/f	1.27	1.17	1.19	1.23	1.75	1.53				0	0	0	0	0	0
Prx1-Cre; Ift88f/f	2.14		2.15	2	2.2					1.19		0.8	0.75	1.4
Prx1-Cre; Gpr161f/f; Ift88f/f	1.69	1.62	1.4	1.25	1.24	1.69	1.41	1.43	1.43	0.73	0.58	0.42	0.38	0.37	0.69	0.77	0.4	0.57
Gli2ko/ko	3.56	3.3	3.7	3.69						2.25	2.1	2.4	2.31
Prx1-Cre; Gpr161f/f; Gli2ko/ko	3.3	3.16	3.8	3.95	3.13	3.13				2.05	1.72	2.15	2.33	1.44	2.25
Prx1-Cre; Gli3Rf/+	2.4	2.08	2.83	2.92	2.44	1.74				1.28	1.24	1.66	1.63	1.25	1.09
Prx1-Cre; Gpr161f/f; Gli3Rf/+	2.22	2.22	1.88	2	1.82	1.94	1.79	1.79		0.77	0.71	0.63	0.94	0.61	0.61	0.54	0.36
Prx1-Cre; Gpr161f/+; Gli3f/f	3.7	4.1								2.4	2.5
Prx1-Cre; Gpr161f/f; Gli3f/f	1.4	1.48	1.05	1.52	1.82	1.52				0	0	0.21	0	0	0

## Sheet: S3Fig
		autopod digit numbers
WT		5	5	5	5	5	5
Prx1-Cre; Gpr161f/f		7*	7*	6*	6**	7**	6*
Prx1-Cre; Ift88f/f		6**	6*	7**	7**
Prx1-Cre; Gpr161f/f; Ift88f/f		7**	8**	7**	8*	7*	7*
						`
Gli2ko/ko		5	5	5	5
Prx1-Cre; Gpr161f/f; Gli2ko/ko		7**	6**	7***	6**
Prx1-Cre; Gli3Rf/+		4**	4**	3**	4**	4**
Prx1-Cre; Gpr161f/f; Gli3Rf/+		7*	8*	7*	8*
Prx1-Cre; Gpr161f/+; Gli3f/f		7*	7*	6**	6***
Prx1-Cre; Gpr161f/f; Gli3f/f		7	6*	6*	6**
Prx1-Cre; Gpr161f/mut1		7*	7*	7*	6**	6**	7**
Prx1-Cre; Gpr161f/+; Smof/f		2*	2*	3*	3*
Prx1-Cre; SmoM2f/+		6**	7**	6*	6*	6**	7***
Prx1-Cre; Gpr161f/f; Smof/f		7*	6***	7**	6*

## Sheet: S4Fig
Humerus
	total length									mineralized bone only
WT	3.28	2.55	3	2.56	2.65	4.4	4.2	4.7		1.92	1.55	1.68	1.79	1.73	2.6	2.23	2.6
Prx1-Cre; Gpr161f/+; Smof/f	0.67	1.4	1.4							0.51	1.02	0.95
Prx1-Cre; SmoM2f/+	0.07	1.08	0.61	0.09	1.12	1.35				0	0	0	0	0	0
Prx1-Cre; Gpr161f/f	0.53	0	0.44	0.56	0.31	0.61				0	0	0	0	0	0
Prx1-Cre; Gpr161f/f; Smof/f	1.25	1.39								0	0
Radius
	total length									mineralized bone only
WT	2.56	1.9	2.13	2.02	2.19	3.3	3.6	4.7		1.68	1.55	1.45	1.53	1.46	2.2	2.3	2.4
Prx1-Cre; Gpr161f/+; Smof/f	0.89	1.23	1.05							0.89	0.88	0.53
Prx1-Cre; SmoM2f/+	0.18	1.88	0.87	0.17	1.54	1.75				0.06	0.41	0.35	0.01	0.72	0.32
Prx1-Cre; Gpr161f/f	1.22	1.05	1.16	1.19	1.56	1.22				0	0	0	0	0	0
Prx1-Cre; Gpr161f/f; Smof/f	1.53	1.29								0.42	0.35
Ulna
	total length									mineralized bone only
WT	3.2	2.5	2.8	2.47	2.62	4.1	3.9	3.4		2	1.75	1.9	1.76	1.78	2.8	2.8	1.9
Prx1-Cre; Gpr161f/+; Smof/f	0.89	1.32	1.4							0.89	0.88	0.79
Prx1-Cre; SmoM2f/+	0.16	2.44	1	0.15	1.74	1.35				0	0.69	0	0.04	0	0.21
Prx1-Cre; Gpr161f/f	1.27	1.17	1.19	1.23	1.75	1.53				0	0	0	0	0	0
Prx1-Cre; Gpr161f/f; Smof/f	1.6	1.46								0.42	0.42

## Sheet: S5Fig
Humerus
	total length									mineralized bone only
WT	3.28	2.55	3	2.56	2.65	4.4	4.2	4.7		1.92	1.55	1.68	1.79	1.73	2.6	2.23	2.6
Prx1-Cre; Gpr161f/f	0.53	0	0.44	0.56	0.31	0.61				0	0	0	0	0	0
Prx1-Cre; Gpr161f/mut1	1.61	1.6	1.18	1.18	1.88	1.58				0.39	0.09	0.12	0.24	0.48	0
Radius
	total length									mineralized bone only
WT	2.56	1.9	2.13	2.02	2.19	3.3	3.6	4.7		1.68	1.55	1.45	1.53	1.46	2.2	2.3	2.4
Prx1-Cre; Gpr161f/f	1.22	1.05	1.16	1.19	1.56	1.22				0	0	0	0	0	0
Prx1-Cre; Gpr161f/mut1	3.42	5.56	3.41	3.18	3.33	3.64				1.94	4.22	2	2.03	1.94	1.97
Ulna
	total length									mineralized bone only
WT	3.2	2.5	2.8	2.47	2.62	4.1	3.9	3.4		2	1.75	1.9	1.76	1.78	2.8	2.8	1.9
Prx1-Cre; Gpr161f/f	1.27	1.17	1.19	1.23	1.75	1.53				0	0	0	0	0	0
Prx1-Cre; Gpr161f/mut1	4.26	6	3.88	4.06	3.88	3.88				2.32	4.67	1.88	2.24	2.3	2.36
